# Supplementary material for: Bioprofiling TS/A Murine Mammary Cancer for a Functional Precision Experimental Model
Source: Cancers (Basel). 2019 Nov 27;11(12):1889. doi: 10.3390/cancers11121889 (PMC6966465; doi:10.3390/cancers11121889)
Supplement: Supplementary file 1 [file cancers-11-01889-s001.zip]

Archive with 1 entries (1 files):
- cancers-636626-supplementary.xlsx
